# Supplementary material for: Cooperative problem solving in giant otters (Pteronura brasiliensis) and Asian small-clawed otters (Aonyx cinerea)
Source: Anim Cogn. 2017 Aug 24;20(6):1107–14. doi: 10.1007/s10071-017-1126-2 (PMC5640742; doi:10.1007/s10071-017-1126-2)
Supplement: Supplementary file 3 — Supplementary material 3 (XLSX 30 kb) [file 10071_2017_1126_MOESM3_ESM.xlsx]

## Sheet: experimental data
group	condition	session	trial	leftpull_first	rightpull_first	success	success_partial
giant	Simultaneous I	1	1	Emil	Madisha	0	0
giant	Simultaneous I	1	2	Emil	Madisha	0	0
giant	Simultaneous I	1	3	Madisha	Emil	1/2	1
giant	Simultaneous I	1	4	Madisha	Emil	1/2	1
giant	Simultaneous I	1	5	Otto	Madisha	0	0
giant	Simultaneous I	1	6	Otto	Madisha	0	0
giant	Simultaneous I	1	7	Otto	Madisha	0	0
giant	Simultaneous I	1	8	Otto	Madisha	0	0
giant	Simultaneous I	1	9	Otto	Madisha	1/2	1
giant	Simultaneous I	1	10	Otto	Madisha	1/2	1
giant	Simultaneous I	1	11	Otto	Madisha	1/2	1
giant	Simultaneous I	1	12	Madisha	Emil	1/2	1
giant	Simultaneous I	1	13	-	Madisha	1/2	1
giant	Simultaneous I	1	14	Madisha	Emil	1/2	1
giant	Simultaneous I	1	15	Otto	Madisha	1	1
giant	Simultaneous I	1	16	Otto	Madisha	1/2	1
giant	Simultaneous I	1	17	Otto	Paul	0	0
giant	Simultaneous I	1	18	Otto	Paul	0	0
giant	Simultaneous I	1	19	Otto	Madisha	1/2	1
giant	Simultaneous I	1	20	Otto	Madisha	1/2	1
giant	Simultaneous I	1	21	Madisha	Emil	0	0
giant	Simultaneous I	1	22	Otto	Madisha	1	1
giant	Simultaneous I	1	23	Madisha	Emil	1/2	1
giant	Simultaneous I	1	24	Madisha	Paul	1	1
giant	Simultaneous I	1	25	-	Madisha	0	0
giant	Simultaneous I	1	26	-	Madisha	1/2	1
giant	Simultaneous I	1	27	Madisha	-	0	0
giant	Simultaneous I	1	28	Otto	Madisha	1/2	1
giant	Simultaneous I	1	29	Madisha	Paul	1/2	1
giant	Simultaneous I	1	30	Madisha	Emil	1/2	1
giant	Simultaneous I	2	1	Madisha	Emil	1/2	1
giant	Simultaneous I	2	2	Otto	Madisha	1	1
giant	Simultaneous I	2	3	Otto	Madisha	1	1
giant	Simultaneous I	2	4	Paul	Emil	0	0
giant	Simultaneous I	2	5	Otto	Madisha	1	1
giant	Simultaneous I	2	6	Otto	Madisha	1/2	1
giant	Simultaneous I	2	7	Otto	Madisha	1/2	1
giant	Simultaneous I	2	8	Otto	Madisha	1	1
giant	Simultaneous I	2	9	Otto	Madisha	1/2	1
giant	Simultaneous I	2	10	Otto	Madisha	1	1
giant	Simultaneous I	2	11	Otto	Madisha	1	1
giant	Simultaneous I	2	12	Otto	Madisha	1	1
giant	Simultaneous I	3	1	Otto	Madisha	1	1
giant	Simultaneous I	3	2	Madisha	-	0	0
giant	Simultaneous I	3	3	Madisha	Paul	0	0
giant	Simultaneous I	3	4	Otto	Madisha	1/2	1
giant	Simultaneous I	3	5	Otto	Madisha	1/2	1
giant	Simultaneous I	3	6	Otto	Madisha	1	1
giant	Simultaneous I	3	7	Madisha	Paul	0	0
giant	Simultaneous I	3	8	Otto	Madisha	1	1
giant	Simultaneous I	3	9	Otto	Madisha	1	1
giant	Simultaneous I	3	10	Madisha	Emil	0	0
giant	Simultaneous I	3	11	Otto	Madisha	1/2	1
giant	Simultaneous I	3	12	Otto	Madisha	1/2	1
giant	Simultaneous I	3	13	Emil	Madisha	1/2	1
giant	Simultaneous I	3	14	Madisha	Paul	0	0
giant	Simultaneous I	3	15	Otto	Madisha	1/2	1
giant	Simultaneous I	3	16	Otto	Madisha	1/2	1
giant	Simultaneous I	4	1	Paul	Madisha	1	1
giant	Simultaneous I	4	2	Paul	Madisha	0	0
giant	Simultaneous I	4	3	Madisha	Madisha	0	0
giant	Simultaneous I	4	4	Otto	Emil	0	0
giant	Simultaneous I	4	5	Otto	Madisha	1/2	1
giant	Simultaneous I	4	6	Otto	Madisha	0	0
giant	Simultaneous I	4	7	Emil	Madisha	0	0
giant	Simultaneous I	4	8	Madisha	Otto	0	0
giant	Simultaneous I	4	9	Otto	Madisha	1/2	1
giant	Simultaneous I	4	10	Otto	Madisha	0	0
giant	Simultaneous I	4	11	Otto	Madisha	1/2	1
giant	Simultaneous I	4	12	Otto	Madisha	1/2	1
giant	Simultaneous I	4	13	Madisha	Otto	1/2	1
giant	Simultaneous I	4	14	Otto	Madisha	0	0
giant	Simultaneous I	4	15	Madisha	Otto	1/2	1
giant	Simultaneous I	5	1	Otto	Madisha	1	1
giant	Simultaneous I	5	2	Emil	Madisha	0	0
giant	Simultaneous I	5	3	Emil	Madisha	1/2	1
giant	Simultaneous I	5	4	Otto	Madisha	0	0
giant	Simultaneous I	5	5	Otto	Madisha	0	0
giant	Simultaneous I	5	6	Otto	Madisha	0	0
giant	Simultaneous I	5	7	Madisha	Emil	1	1
giant	Simultaneous I	5	8	Otto	Madisha	1	1
giant	Simultaneous I	5	9	Otto	Madisha	1/2	1
giant	Simultaneous I	5	10	Otto	Madisha	1/2	1
giant	Simultaneous I	5	11	Otto	Madisha	0	0
giant	Simultaneous I	5	12	Emil	Madisha	0	0
giant	Simultaneous I	5	13	Otto	Madisha	0	0
giant	Simultaneous I	5	14	Otto	Madisha	1	1
giant	Simultaneous I	5	15	Madisha	Otto	1	1
giant	Simultaneous I	6	1	Emil	Madisha	0	0
giant	Simultaneous I	6	2	Otto	Madisha	1	1
giant	Simultaneous I	6	3	Emil	Madisha	0	0
giant	Simultaneous I	6	4	Otto	Madisha	1	1
giant	Simultaneous I	6	5	Otto	Madisha	1/2	1
giant	Simultaneous I	6	6	Otto	Madisha	1	1
giant	Simultaneous I	6	7	Emil	Madisha	0	0
giant	Simultaneous I	6	8	Otto	Madisha	1/2	1
giant	Simultaneous I	6	9	Emil	Madisha	0	0
giant	Simultaneous I	6	10	Otto	Madisha	1	1
giant	Simultaneous I	6	11	Otto	Madisha	1/2	1
giant	Simultaneous I	6	12	Madisha	Otto	1/2	1
giant	Simultaneous I	6	13	Otto	Madisha	1/2	1
giant	Simultaneous I	6	14	Otto	Madisha	1	1
giant	Simultaneous I	6	15	Otto	Madisha	0	0
giant	Simultaneous II	7	1	Emil	Madisha	0	0
giant	Simultaneous II	7	2	Otto	Madisha	1	1
giant	Simultaneous II	7	3	Otto	Madisha	0.5	1
giant	Simultaneous II	7	4	Madisha	Otto	0	0
giant	Simultaneous II	7	5	Otto	Madisha	0.5	1
giant	Simultaneous II	7	6	Otto	Madisha	0.5	1
giant	Simultaneous II	7	7	Madisha	Emil	0	0
giant	Simultaneous II	7	8	Otto	Madisha	0.5	1
giant	Simultaneous II	7	9	Otto	Madisha	0.5	1
giant	Simultaneous II	7	10	Otto	Madisha	0.5	1
giant	Simultaneous II	7	11	Otto	Madisha	0.5	1
giant	Simultaneous II	7	12	Otto	Madisha	0.5	1
giant	Simultaneous II	7	13	Otto	Madisha	1	1
giant	Simultaneous II	8	1	Otto	Madisha	0.5	1
giant	Simultaneous II	8	2	Otto	Madisha	0.5	1
giant	Simultaneous II	8	3	Otto	Madisha	1	1
giant	Simultaneous II	8	4	Otto	Madisha	0.5	1
giant	Simultaneous II	8	5	Otto	Madisha	0.5	1
giant	Simultaneous II	8	6	Emil	Madisha	0	0
giant	Simultaneous II	8	7	Otto	Madisha	0.5	1
giant	Simultaneous II	8	8	Otto	Madisha	0.5	1
giant	Simultaneous II	8	9	Otto	Madisha	0.5	1
giant	Simultaneous II	8	10	Otto	Madisha	0	0
giant	Simultaneous II	8	11	Otto	Madisha	0.5	1
giant	Simultaneous II	8	12	Otto	Madisha	0.5	1
giant	Simultaneous II	8	13	Otto	Madisha	0.5	1
giant	Simultaneous II	8	14	Madisha	Otto	0.5	1
giant	Simultaneous II	9	1	Otto	Madisha	1	1
giant	Simultaneous II	9	2	Otto	Madisha	0.5	1
giant	Simultaneous II	9	3	Otto	Madisha	0.5	1
giant	Simultaneous II	9	4	Otto	Madisha	0.5	1
giant	Simultaneous II	9	5	Otto	Madisha	1	1
giant	Simultaneous II	9	6	Otto	Madisha	0.5	1
giant	Simultaneous II	9	7	Otto	Madisha	1	1
giant	Simultaneous II	9	8	Otto	Madisha	1	1
giant	Simultaneous II	9	9	Otto	Madisha	0.5	1
giant	Simultaneous II	9	10	Otto	Madisha	0.5	1
giant	Simultaneous II	9	11	Otto	Madisha	0.5	1
giant	Simultaneous II	9	12	Emil	Madisha	0	0
giant	Simultaneous II	9	13	Otto	Madisha	1	1
giant	Simultaneous II	9	14	Emil	Madisha	1	1
giant	Simultaneous II	10	1	Otto	Madisha	0.5	1
giant	Simultaneous II	10	2	Otto	Madisha	0.5	1
giant	Simultaneous II	10	3	Otto	Madisha	0.5	1
giant	Simultaneous II	10	4	Paul	Madisha	0.5	1
giant	Simultaneous II	10	5	Emil	Madisha	0	0
giant	Simultaneous II	10	6	Otto	Madisha	0.5	1
giant	Simultaneous II	10	7	Paul	Madisha	0	0
giant	Simultaneous II	10	8	Otto	Madisha	0.5	1
giant	Simultaneous II	10	9	Otto	Madisha	0.5	1
giant	Simultaneous II	10	10	Paul	Madisha	0.5	1
giant	Simultaneous II	10	11	Emil	Madisha	0	0
giant	Simultaneous II	10	12	Madisha	Otto	0.5	1
giant	Simultaneous II	10	13	Paul	Madisha	0	0
giant	Simultaneous II	10	14	Madisha	Otto	0.5	1
giant	Simultaneous II	10	15	Otto	Madisha	0.5	1
giant	Simultaneous II	11	1	Otto	Madisha	0.5	1
giant	Simultaneous II	11	2	Otto	Madisha	0.5	1
giant	Simultaneous II	11	3	Emil	Madisha	0.5	1
giant	Simultaneous II	11	4	Emil	Madisha	1	1
giant	Simultaneous II	11	5	Otto	Madisha	1	1
giant	Simultaneous II	11	6	Emil	Madisha	0.5	1
giant	Simultaneous II	11	7	Emil	Madisha	0	0
giant	Simultaneous II	11	8	Madisha	Otto	0	0
giant	Simultaneous II	11	9	Madisha	Otto	0.5	1
giant	Simultaneous II	11	10	Madisha	Emil	1	1
giant	Simultaneous II	11	11	Emil	Madisha	0	0
giant	Simultaneous II	11	12	Otto	Madisha	0	0
giant	Simultaneous II	11	13	Madisha	Emil	0	0
giant	Simultaneous II	11	14	Otto	Madisha	0	0
giant	Simultaneous II	11	15	Madisha	Otto	1	1
giant	Simultaneous II	11	16	Madisha	Emil	0	0
giant	Simultaneous II	11	17	Otto	Madisha	1	1
giant	Simultaneous II	11	18	Madisha	Otto	1	1
giant	Simultaneous II	11	19	Madisha	Emil	1	1
giant	Simultaneous II	11	20	Madisha	Otto	1	1
giant	Simultaneous II	12	1	Emil	Madisha	0	0
giant	Simultaneous II	12	2	Madisha	Otto	0.5	1
giant	Simultaneous II	12	3	Madisha	Otto	0.5	1
giant	Simultaneous II	12	4	Otto	Madisha	0.5	1
giant	Simultaneous II	12	5	Otto	Madisha	0.5	1
giant	Simultaneous II	12	6	Madisha	Otto	1	1
giant	Simultaneous II	12	7	Madisha	Otto	0	0
giant	Simultaneous II	12	8	Otto	Madisha	0.5	1
giant	Simultaneous II	12	9	Madisha	Otto	0.5	1
giant	Simultaneous II	12	10	Paul	Madisha	0	0
giant	Simultaneous II	12	11	Otto	Madisha	1	1
giant	Simultaneous II	12	12	Otto	Madisha	0.5	1
giant	Simultaneous II	12	13	Madisha	Emil	0	0
giant	Simultaneous II	12	14	Otto	Emil	0.5	1
giant	Simultaneous II	12	15	Madisha	Emil	0.5	1
giant	Simultaneous II	12	16	Madisha	Emil	0	0
giant	Simultaneous II	12	17	Otto	Madisha	0.5	1
giant	Delay I	1	1	-	Emil	0	0
giant	Delay I	1	2	-	Madisha	0	0
giant	Delay I	1	3	Madisha	-	0	0
giant	Delay I	1	4	Madisha	-	0	0
giant	Delay I	1	5	-	Madisha	0	0
giant	Delay I	1	6	Otto	-	0	0
giant	Delay I	1	7	Madisha	Otto	0.5	1
giant	Delay I	1	8	Madisha	-	0	0
giant	Delay I	2	1	-	Madisha	0	0
giant	Delay I	2	2	Madisha	Otto	0.5	1
giant	Delay I	2	3	Madisha	-	0	0
giant	Delay I	2	4	Otto	-	0	0
giant	Delay I	2	5	Madisha	-	0	0
giant	Delay I	2	6	Madisha	-	0	0
giant	Delay I	2	7	Madisha	-	0	0
giant	Delay I	2	8	-	Madisha	0	0
giant	Delay I	2	9	Madisha	Otto	0	0
giant	Delay I	2	10	-	Madisha	0	0
giant	Delay I	3	1	Madisha	-	0	0
giant	Delay I	3	2	-	Madisha	0	0
giant	Delay I	3	3	-	Otto	0	0
giant	Delay I	3	4	Otto	-	0	0
giant	Delay I	3	5	Madisha	-	0	0
giant	Delay I	3	6	Madisha	-	0	0
giant	Delay I	3	7	Madisha	Otto	0.5	1
giant	Delay I	3	8	-	Madisha	0	0
giant	Delay I	3	9	Madisha	-	0	0
giant	Delay I	3	10	Madisha	Otto	0.5	1
giant	Long-rope-delay	4	1	Otto	Madisha	1	1
giant	Long-rope-delay	4	2	Otto	Madisha	0.5	1
giant	Long-rope-delay	4	3	Madisha	Otto	0.5	1
giant	Long-rope-delay	4	4	Madisha	-	0	0
giant	Long-rope-delay	4	5	Madisha	Otto	0.5	1
giant	Long-rope-delay	5	1	Madisha	Madisha	0.5	1
giant	Long-rope-delay	5	2	Madisha	Madisha	0.5	1
giant	Long-rope-delay	5	3	Madisha	Otto	0.5	1
giant	Long-rope-delay	5	4	Madisha	Otto	0.5	1
giant	Long-rope-delay	5	5	Madisha	Otto	0.5	1
giant	Long-rope-delay	5	6	Madisha	Otto	1	1
giant	Long-rope-delay	5	7	Otto	-	0	0
giant	Long-rope-delay	5	8	Madisha	Otto	0.5	1
giant	Long-rope-delay	5	9	Madisha	Otto	0.5	1
giant	Long-rope-delay	6	1	Madisha	Otto	0.5	1
giant	Long-rope-delay	6	2	Madisha	Otto	0.5	1
giant	Long-rope-delay	6	3	Madisha	Madisha	0.5	1
giant	Long-rope-delay	6	4	Madisha	Otto	0.5	1
giant	Long-rope-delay	6	5	Madisha	-	0	0
giant	Long-rope-delay	6	6	Madisha	Otto	0.5	1
giant	Long-rope-delay	6	7	Madisha	Otto	0.5	1
giant	Long-rope-delay	6	8	Madisha	Otto	1	1
giant	Long-rope-delay	6	9	Madisha	-	0	0
giant	Long-rope-delay	6	10	Madisha	Otto	0.5	1
giant	Long-rope-delay	6	11	Madisha	Otto	0.5	1
giant	Long-rope-delay	6	12	Madisha	Otto	0.5	1
giant	Long-rope-delay	6	13	Otto	-	0	0
giant	Long-rope-delay	6	14	Madisha	-	0	0
giant	Long-rope-delay	6	15	Madisha	Otto	0.5	1
giant	Delay II	7	1	Madisha	Otto	0.5	1
giant	Delay II	7	2	-	Otto	0	0
giant	Delay II	7	3	-	Otto	0	0
giant	Delay II	7	4	Madisha	Otto	0.5	1
giant	Delay II	7	5	-	Otto	0	0
giant	Delay II	7	6	Madisha	Otto	1	1
giant	Delay II	7	7	-	Otto	0	0
giant	Delay II	7	8	-	Otto	0	0
giant	Delay II	7	9	Madisha	-	0	0
giant	Delay II	7	10	-	Otto	0	0
giant	Delay II	7	11	-	Otto	0	0
giant	Delay II	7	12	-	Otto	0	0
giant	Delay II	7	13	Madisha	Otto	0.5	1
giant	Delay II	7	14	Madisha	-	0	0
small-clawed	Simultaneous I	1	1	-	James	0	0
small-clawed	Simultaneous I	1	2	Rudi	James	1	1
small-clawed	Simultaneous I	1	3	-	James	0	0
small-clawed	Simultaneous I	1	4	-	James	0	0
small-clawed	Simultaneous I	1	5	Rudi	Twoface	1/2	1
small-clawed	Simultaneous I	1	6	-	James	0	0
small-clawed	Simultaneous I	1	7	Rudi	James	1	1
small-clawed	Simultaneous I	1	8	Twoface	Rudi	0	0
small-clawed	Simultaneous I	1	9	-	James	0	0
small-clawed	Simultaneous I	1	10	Rudi	James	1	1
small-clawed	Simultaneous I	1	11	Rudi	-	0	0
small-clawed	Simultaneous I	1	12	Rudi	James	1	1
small-clawed	Simultaneous I	1	13	Rudi	James	1	1
small-clawed	Simultaneous I	1	14	-	James	0	0
small-clawed	Simultaneous I	1	15	-	James	0	0
small-clawed	Simultaneous I	1	16	Rudi	-	0	0
small-clawed	Simultaneous I	1	17	Twoface	James	1	1
small-clawed	Simultaneous I	1	18	Twoface	James	1/2	1
small-clawed	Simultaneous I	1	19	Twoface	-	0	0
small-clawed	Simultaneous I	1	20	-	James	0	0
small-clawed	Simultaneous I	2	1	Rudi	James	1	1
small-clawed	Simultaneous I	2	2	Rudi	James	1	1
small-clawed	Simultaneous I	2	3	James	Twoface	1	1
small-clawed	Simultaneous I	2	4	Rudi	-	0	0
small-clawed	Simultaneous I	2	5	Rudi	James	1/2	1
small-clawed	Simultaneous I	2	6	Rudi	James	1	1
small-clawed	Simultaneous I	2	7	Rudi	Twoface	1	1
small-clawed	Simultaneous I	2	8	James	Twoface	1	1
small-clawed	Simultaneous I	2	9	Rudi	James	1	1
small-clawed	Simultaneous I	2	10	Twoface	Rudi	1	1
small-clawed	Simultaneous I	2	11	James	Twoface	1	1
small-clawed	Simultaneous I	2	12	James	James	1	1
small-clawed	Simultaneous I	2	13	Twoface	Blacky	1/2	1
small-clawed	Simultaneous I	2	14	Twoface	Rudi	1	1
small-clawed	Simultaneous I	2	15	Twoface	Rudi	1/2	1
small-clawed	Simultaneous I	2	16	Rudi	Twoface	1/2	1
small-clawed	Simultaneous I	2	17	Rudi	Twoface	1/2	1
small-clawed	Simultaneous I	3	1	Rudi	Twoface	1/2	1
small-clawed	Simultaneous I	3	2	Twoface	James	1/2	1
small-clawed	Simultaneous I	3	3	James	Twoface	1	1
small-clawed	Simultaneous I	3	4	Twoface	-	0	0
small-clawed	Simultaneous I	3	5	James	-	0	0
small-clawed	Simultaneous I	3	6	James	-	0	0
small-clawed	Simultaneous I	3	7	Twoface	James	1	1
small-clawed	Simultaneous I	3	8	James	Twoface	1/2	1
small-clawed	Simultaneous I	3	9	James	James	1	1
small-clawed	Simultaneous I	3	10	James	Twoface	1	1
small-clawed	Simultaneous I	3	11	-	James	0	0
small-clawed	Simultaneous I	3	12	Rudi	Twoface	1	1
small-clawed	Simultaneous I	3	13	Twoface	-	0	0
small-clawed	Simultaneous I	3	14	Twoface	James	1	1
small-clawed	Simultaneous I	3	15	Rudi	James	1	1
small-clawed	Simultaneous I	3	16	-	James	0	0
small-clawed	Simultaneous I	3	17	Rudi	Twoface	1	1
small-clawed	Simultaneous I	3	18	James	Twoface	1/2	1
small-clawed	Simultaneous I	3	19	James	Rudi	1/2	1
small-clawed	Simultaneous I	3	20	Rudi	Twoface	1/2	1
small-clawed	Simultaneous I	4	1	James	Twoface	1	1
small-clawed	Simultaneous I	4	2	James	-	0	0
small-clawed	Simultaneous I	4	3	Rudi	James	0	0
small-clawed	Simultaneous I	4	4	Rudi	James	0.5	1
small-clawed	Simultaneous I	4	5	Rudi	James	1	1
small-clawed	Simultaneous I	4	6	Rudi	James	1	1
small-clawed	Simultaneous I	4	7	Blacky	Twoface	1	1
small-clawed	Simultaneous I	4	8	Twoface	James	0.5	1
small-clawed	Simultaneous I	4	9	Rudi	James	1	1
small-clawed	Simultaneous I	4	10	Rudi	James	1	1
small-clawed	Simultaneous I	4	11	Twoface	Rudi	1	1
small-clawed	Simultaneous I	4	12	James	Twoface	0.5	1
small-clawed	Simultaneous I	4	13	James	Rudi	0	0
small-clawed	Simultaneous I	4	14	James	Rudi	1	1
small-clawed	Simultaneous I	4	15	Rudi	James	1	1
small-clawed	Simultaneous I	4	16	-	Rudi	0	0
small-clawed	Simultaneous I	4	17	James	Rudi	1	1
small-clawed	Simultaneous I	4	18	James	Rudi	1	1
small-clawed	Simultaneous I	4	19	Rudi	Twoface	1	1
small-clawed	Simultaneous I	4	20	Rudi	James	1	1
small-clawed	Simultaneous I	5	1	Twoface	Blacky	0.5	1
small-clawed	Simultaneous I	5	2	Twoface	James	0.5	1
small-clawed	Simultaneous I	5	3	Rudi	-	0	0
small-clawed	Simultaneous I	5	4	James	-	0	0
small-clawed	Simultaneous I	5	5	Twoface	James	1	1
small-clawed	Simultaneous I	5	6	James	Twoface	1	1
small-clawed	Simultaneous I	5	7	Rudi	Blacky	1	1
small-clawed	Simultaneous I	5	8	Blacky	James	1	1
small-clawed	Simultaneous I	5	9	-	James	0	0
small-clawed	Simultaneous I	5	10	James	Twoface	0	0
small-clawed	Simultaneous I	5	11	Twoface	-	0	0
small-clawed	Simultaneous I	5	12	James	Twoface	0.5	1
small-clawed	Simultaneous I	5	13	Rudi	James	1	1
small-clawed	Simultaneous I	5	14	James	Rudi	1	1
small-clawed	Simultaneous I	5	15	Twoface	James	1	1
small-clawed	Simultaneous I	5	16	Rudi	Twoface	0.5	1
small-clawed	Simultaneous I	5	17	-	James	0	0
small-clawed	Simultaneous I	5	18	Rudi	Twoface	1	1
small-clawed	Simultaneous I	5	19	Twoface	James	1	1
small-clawed	Simultaneous I	5	20	-	Twoface	0	0
small-clawed	Simultaneous I	6	1	Rudi	James	0.5	1
small-clawed	Simultaneous I	6	2	Blacky	James	1	1
small-clawed	Simultaneous I	6	3	Twoface	James	1	1
small-clawed	Simultaneous I	6	4	Blacky	James	1	1
small-clawed	Simultaneous I	6	5	Twoface	James	1	1
small-clawed	Simultaneous I	6	6	James	-	0	0
small-clawed	Simultaneous II	1	1	James	Rudi	0.5	1
small-clawed	Simultaneous II	1	2	Twoface	Rudi	1	1
small-clawed	Simultaneous II	1	3	James	-	0	0
small-clawed	Simultaneous II	1	4	Twoface	Rudi	0.5	1
small-clawed	Simultaneous II	1	5	-	Rudi	0	0
small-clawed	Simultaneous II	1	6	Blacky	Twoface	0.5	1
small-clawed	Simultaneous II	1	7	James	Twoface	0.5	1
small-clawed	Simultaneous II	1	8	James	Blacky	0.5	1
small-clawed	Simultaneous II	1	9	James	Twoface	0.5	1
small-clawed	Simultaneous II	1	10	James	Twoface	0.5	1
small-clawed	Simultaneous II	1	11	James	-	0	0
small-clawed	Simultaneous II	1	12	James	Twoface	0.5	1
small-clawed	Simultaneous II	1	13	James	Twoface	0.5	1
small-clawed	Simultaneous II	1	14	James	Rudi	0.5	1
small-clawed	Simultaneous II	2	1	Rudi	James	0.5	1
small-clawed	Simultaneous II	2	2	James	Blacky	1	1
small-clawed	Simultaneous II	2	3	James	Twoface	0.5	1
small-clawed	Simultaneous II	2	4	James	Twoface	0.5	1
small-clawed	Simultaneous II	2	5	James	Rudi	1	1
small-clawed	Simultaneous II	2	6	James	Rudi	0.5	1
small-clawed	Simultaneous II	2	7	James	Twoface	0.5	1
small-clawed	Simultaneous II	2	8	James	Rudi	0.5	1
small-clawed	Simultaneous II	2	9	Rudi	Twoface	0.5	1
small-clawed	Simultaneous II	2	10	James	Rudi	1	1
small-clawed	Simultaneous II	2	11	Twoface	Rudi	0.5	1
small-clawed	Simultaneous II	2	12	James	Twoface	0.5	1
small-clawed	Simultaneous II	2	13	James	Blacky	0.5	1
small-clawed	Simultaneous II	2	14	Blacky	James	0.5	1
small-clawed	Simultaneous II	2	15	Twoface	Blacky	1	1
small-clawed	Simultaneous II	2	16	Rudi	Twoface	0.5	1
small-clawed	Simultaneous II	2	17	James	-	0	0
small-clawed	Simultaneous II	2	18	James	Blacky	0.5	1
small-clawed	Simultaneous II	2	19	James	Twoface	0.5	1
small-clawed	Simultaneous II	2	20	-	Blacky	0	0
small-clawed	Simultaneous II	2	21	James	Blacky	1	1
small-clawed	Simultaneous II	3	1	Rudi	James	1	1
small-clawed	Simultaneous II	3	2	James	Rudi	0.5	1
small-clawed	Simultaneous II	3	3	James	-	0	0
small-clawed	Simultaneous II	3	4	James	Twoface	0.5	1
small-clawed	Simultaneous II	3	5	James	Twoface	1	1
small-clawed	Simultaneous II	3	6	James	Twoface	0.5	1
small-clawed	Simultaneous II	3	7	James	-	0	0
small-clawed	Simultaneous II	3	8	-	Twoface	0	0
small-clawed	Simultaneous II	3	9	James	Twoface	0.5	1
small-clawed	Simultaneous II	3	10	-	Rudi	0	0
small-clawed	Simultaneous II	3	11	James	Twoface	1	1
small-clawed	Simultaneous II	3	12	James	Blacky	1	1
small-clawed	Simultaneous II	3	13	James	Rudi	1	1
small-clawed	Simultaneous II	3	14	James	Rudi	1	1
small-clawed	Simultaneous II	3	15	James	Twoface	0.5	1
small-clawed	Simultaneous II	3	16	Blacky	James	0.5	1
small-clawed	Simultaneous II	3	17	James	Rudi	1	1
small-clawed	Simultaneous II	3	18	-	Twoface	0	0
small-clawed	Simultaneous II	3	19	James	Twoface	1	1
small-clawed	Simultaneous II	3	20	James	Rudi	1	1
small-clawed	Simultaneous II	4	1	Twoface	James	0.5	1
small-clawed	Simultaneous II	4	2	James	Rudi	0.5	1
small-clawed	Simultaneous II	4	3	James	Rudi	1	1
small-clawed	Simultaneous II	4	4	James	Blacky	1	1
small-clawed	Simultaneous II	4	5	James	Rudi	0	0
small-clawed	Simultaneous II	4	6	James	Rudi	0.5	1
small-clawed	Simultaneous II	4	7	James	Rudi	1	1
small-clawed	Simultaneous II	4	8	Twoface	Rudi	0.5	1
small-clawed	Simultaneous II	4	9	James	Blacky	1	1
small-clawed	Simultaneous II	4	10	James	Rudi	1	1
small-clawed	Simultaneous II	4	11	James	Rudi	0.5	1
small-clawed	Simultaneous II	4	12	James	Rudi	1	1
small-clawed	Simultaneous II	4	13	James	Blacky	0.5	1
small-clawed	Simultaneous II	4	14	-	Rudi	0	0
small-clawed	Simultaneous II	4	15	-	Rudi	0	0
small-clawed	Simultaneous II	4	16	James	Rudi	0.5	1
small-clawed	Simultaneous II	4	17	James	Rudi	0	0
small-clawed	Simultaneous II	4	18	Twoface	-	0	0
small-clawed	Simultaneous II	4	19	Twoface	Rudi	1	1
small-clawed	Simultaneous II	4	20	Twoface	Rudi	1	1
small-clawed	Simultaneous II	5	1	Rudi	James	1	1
small-clawed	Simultaneous II	5	2	James	Blacky	1	1
small-clawed	Simultaneous II	5	3	James	Rudi	0.5	1
small-clawed	Simultaneous II	5	4	James	Twoface	0.5	1
small-clawed	Simultaneous II	5	5	James	-	0	0
small-clawed	Simultaneous II	5	6	James	Blacky	0.5	1
small-clawed	Simultaneous II	5	7	Twoface	Rudi	0.5	1
small-clawed	Simultaneous II	5	8	Twoface	Rudi	1	1
small-clawed	Simultaneous II	5	9	Twoface	Rudi	0.5	1
small-clawed	Simultaneous II	5	10	James	Rudi	0.5	1
small-clawed	Simultaneous II	5	11	James	Twoface	0.5	1
small-clawed	Simultaneous II	5	12	James	Twoface	0.5	1
small-clawed	Simultaneous II	5	13	Rudi	Twoface	0.5	1
small-clawed	Simultaneous II	5	14	Twoface	Rudi	1	1
small-clawed	Simultaneous II	5	15	James	-	0	0
small-clawed	Simultaneous II	5	16	-	Rudi	0	0
small-clawed	Simultaneous II	5	17	Twoface	Rudi	1	1
small-clawed	Simultaneous II	5	18	James	Twoface	0.5	1
small-clawed	Delay I	1	1	-	Rudi	0	0
small-clawed	Delay I	1	2	-	Blacky	0	0
small-clawed	Delay I	1	3	-	Blacky	0	0
small-clawed	Delay I	1	4	Twoface	-	0	0
small-clawed	Delay I	1	5	-	Blacky	0	0
small-clawed	Delay I	1	6	Twoface	-	0	0
small-clawed	Delay I	1	7	Blacky	-	0	0
small-clawed	Delay I	1	8	Blacky	-	0	0
small-clawed	Delay I	1	9	James	Twoface	0.5	1
small-clawed	Delay I	1	10	Twoface	-	0	0
small-clawed	Delay I	2	1	Blacky	-	0	0
small-clawed	Delay I	2	2	Blacky	-	0	0
small-clawed	Delay I	2	3	Twoface	-	0	0
small-clawed	Delay I	2	4	Rudi	Twoface	0.5	1
small-clawed	Delay I	2	5	Twoface	-	0	0
small-clawed	Delay I	2	6	Twoface	-	0	0
small-clawed	Delay I	2	7	Twoface	-	0	0
small-clawed	Delay I	2	8	Blacky	-	0	0
small-clawed	Delay I	2	9	Blacky	-	0	0
small-clawed	Delay I	3	1	Blacky	-	0	0
small-clawed	Delay I	3	2	Twoface	-	0	0
small-clawed	Delay I	3	3	Blacky	-	0	0
small-clawed	Delay I	3	4	Blacky	-	0	0
small-clawed	Delay I	3	5	Blacky	-	0	0
small-clawed	Delay I	3	6	James	-	0	0
small-clawed	Delay I	3	7	Twoface	Blacky	0	0
small-clawed	Delay I	3	8	Blacky	-	0	0
small-clawed	Delay I	3	9	James	-	0	0
small-clawed	Long-rope-delay	1	1	Twoface	-	0	0
small-clawed	Long-rope-delay	1	2	Blacky	-	0	0
small-clawed	Long-rope-delay	1	3	Rudi	-	0	0
small-clawed	Long-rope-delay	1	4	Rudi	Blacky	0.5	1
small-clawed	Long-rope-delay	1	5	Rudi	Twoface	1	1
small-clawed	Long-rope-delay	1	6	Rudi	Blacky	1	1
small-clawed	Long-rope-delay	1	7	-	Rudi	0	0
small-clawed	Long-rope-delay	1	8	-	Blacky	0	0
small-clawed	Long-rope-delay	1	9	Twoface	Blacky	0	0
small-clawed	Long-rope-delay	2	1	Blacky	-	0	0
small-clawed	Long-rope-delay	2	2	Rudi	Blacky	1	1
small-clawed	Long-rope-delay	2	3	Rudi	Blacky	1	1
small-clawed	Long-rope-delay	2	4	Blacky	-	0	0
small-clawed	Long-rope-delay	2	5	Twoface	-	0	0
small-clawed	Long-rope-delay	2	6	Blacky	-	0	0
small-clawed	Long-rope-delay	2	7	James	Blacky	1	1
small-clawed	Long-rope-delay	2	8	Twoface	-	0	0
small-clawed	Long-rope-delay	2	9	James	Blacky	1	1
small-clawed	Long-rope-delay	2	10	Blacky	-	0	0
small-clawed	Long-rope-delay	3	1	James	-	0	0
small-clawed	Long-rope-delay	3	2	James	-	0	0
small-clawed	Long-rope-delay	3	3	James	Blacky	1	1
small-clawed	Long-rope-delay	3	4	James	-	0	0
small-clawed	Long-rope-delay	3	5	James	Blacky	1	1
small-clawed	Long-rope-delay	3	6	James	-	0	0
small-clawed	Long-rope-delay	3	7	Twoface	Blacky	1	1
small-clawed	Long-rope-delay	3	8	-	Blacky	0	0
small-clawed	Long-rope-delay	3	9	James	Blacky	1	1
small-clawed	Long-rope-delay	3	10	James	Blacky	1	1
small-clawed	Delay II	1	1	Blacky	-	0	0
small-clawed	Delay II	1	2	Rudi	-	0	0
small-clawed	Delay II	1	3	Twoface	-	0	0
small-clawed	Delay II	1	4	Rudi	-	0	0
small-clawed	Delay II	1	5	-	Blacky	0	0
small-clawed	Delay II	1	6	Rudi	-	0	0
small-clawed	Delay II	1	7	Blacky	-	0	0
small-clawed	Delay II	1	8	James	-	0	0
small-clawed	Delay II	1	9	Twoface	-	0	0
small-clawed	Delay II	1	10	James	Blacky	1	1
small-clawed	Delay II	1	11	Blacky	-	0	0
small-clawed	Delay II	1	12	James	Blacky	1	1
small-clawed	Delay II	1	13	James	Blacky	1	1
small-clawed	Delay II	1	14	Blacky	-	0	0
